# Supplementary material for: Identification of Genomic Variants Associated with the Risk of Acute Lymphoblastic Leukemia in Native Americans from Brazilian Amazonia
Source: J Pers Med. 2022 May 25;12(6):856. doi: 10.3390/jpm12060856 (PMC9224820; doi:10.3390/jpm12060856)
Supplement: Supplementary file 1 [file jpm-12-00856-s001.zip]

Archive with 1 entries (1 files):
- jpm-1664101-supplementary.pdf
